# Supplementary material for: The Natural Compound CalebinA Suppresses Gemcitabine Resistance and Tumor Progression by Inhibiting Angiogenesis and Invasion Through NF-κB Signaling in Pancreatic Cancer
Source: Nutrients. 2025 Aug 14;17(16):2641. doi: 10.3390/nu17162641 (PMC12389118; doi:10.3390/nu17162641)
Supplement: Supplementary file 1 [file nutrients-17-02641-s001.zip]

Archive with 1 entries (1 files):
- nutrients-3782441-supplementary.jpg
